# Supplementary material for: Will Wind Turbines Affect the Distribution of Alashan Ground Squirrel? Insights from Large-Scale Wind Farms in China
Source: Biology (Basel). 2025 Jul 19;14(7):886. doi: 10.3390/biology14070886 (PMC12292361; doi:10.3390/biology14070886)
Supplement: Supplementary file 1 [file biology-14-00886-s001.zip]

Archive with 1 entries (1 files):
- biology-3745116-supplementary.pdf
